# Supplementary material for: Novel Mutations in GPR68 and SLC24A4 Cause Hypomaturation Amelogenesis Imperfecta
Source: J Pers Med. 2021 Dec 28;12(1):13. doi: 10.3390/jpm12010013 (PMC8781920; doi:10.3390/jpm12010013)
Supplement: Supplementary file 1 [file jpm-12-00013-s001.zip]

Archive with 1 entries (1 files):
- jpm-1505834-supplementary.pdf
